# Supplementary material for: Feedback between mechanosensitive signaling and active forces governs endothelial junction integrity
Source: Nat Commun. 2022 Nov 19;13:7089. doi: 10.1038/s41467-022-34701-y (PMC9675837; doi:10.1038/s41467-022-34701-y)
Supplement: Supplementary file 16 — Source Data [file 41467_2022_34701_MOESM16_ESM.xlsx]

## Sheet: Figure 1c
	time	cadherin (mean)	sem		time	F-tractin (mean)	sem		time	protrusion area (mean)	sem
	0	0.897527	0.114		0	0.329354	0.0898698		0	0.00107024	0.000937464
	0.0166667	0.879799	0.118		0.0166667	0.284006	0.0760207		0.025	0.0158069	0.00727006
	0.0333333	0.911524	0.119		0.0333333	0.180578	0.0409338		0.05	0.0310963	0.0147229
	0.05	0.930764	0.122		0.05	0.109867	0.0211296		0.075	0.053867	0.028072
	0.0666667	0.959488	0.117		0.0666667	0.0642798	0.0144088		0.1	0.0891817	0.0547796
	0.0833333	0.965654	0.104		0.0833333	0.0317812	0.0136818		0.125	0.124971	0.0814187
	0.1	1	0.104		0.1	0.0161117	0.00926836		0.15	0.159821	0.102151
	0.116667	0.972382	0.105		0.116667	0.0248185	0.0140606		0.175	0.194608	0.119899
	0.133333	0.957995	0.091		0.133333	0.0300157	0.0139222		0.2	0.23042	0.137473
	0.15	0.865247	0.091		0.15	0.0870661	0.0150693		0.225	0.301077	0.164467
	0.166667	0.878865	0.074		0.166667	0.148663	0.0236783		0.25	0.374399	0.191578
	0.183333	0.836541	0.098		0.183333	0.185073	0.0324892		0.275	0.43873	0.217299
	0.2	0.835251	0.088		0.2	0.217254	0.0423187		0.3	0.478285	0.239692
	0.216667	0.828076	0.074		0.216667	0.21049	0.0437813		0.325	0.510885	0.264267
	0.233333	0.716119	0.068		0.233333	0.207509	0.045865		0.35	0.530507	0.28553
	0.25	0.649217	0.072		0.25	0.183156	0.0516202		0.375	0.575429	0.295751
	0.266667	0.529575	0.106		0.266667	0.169058	0.0566343		0.4	0.637925	0.300215
	0.283333	0.446941	0.102		0.283333	0.188897	0.0576022		0.425	0.706542	0.317016
	0.3	0.338206	0.107		0.3	0.208428	0.0574126		0.45	0.760929	0.337306
	0.316667	0.250433	0.079		0.316667	0.290702	0.0388562		0.475	0.788365	0.368344
	0.333333	0.189224	0.05		0.333333	0.284533	0.0537275		0.5	0.878351	0.386916
	0.35	0.148732	0.039		0.35	0.305101	0.0799857		0.525	0.971059	0.407915
	0.366667	0.127578	0.029		0.366667	0.367863	0.0915078		0.55	1	0.421914
	0.383333	0.120968	0.024		0.383333	0.412239	0.0977657		0.575	0.994744	0.434454
	0.4	0.102513	0.02		0.4	0.519827	0.109636		0.6	0.962822	0.460673
	0.416667	0.0972312	0.018		0.416667	0.508722	0.10098		0.625	0.947932	0.479168
	0.433333	0.0912102	0.016		0.433333	0.508878	0.096113		0.65	0.956475	0.488172
	0.45	0.0912482	0.02		0.45	0.531834	0.0822208		0.675	0.967032	0.460568
	0.466667	0.107015	0.022		0.466667	0.497098	0.0903713		0.7	0.879637	0.400983
	0.483333	0.114261	0.025		0.483333	0.529492	0.0642455		0.725	0.791636	0.341402
	0.5	0.106402	0.028		0.5	0.581536	0.0659425		0.75	0.744673	0.293056
	0.516667	0.105811	0.028		0.516667	0.667924	0.0855423		0.775	0.698253	0.257784
	0.533333	0.101763	0.024		0.533333	0.672849	0.0734441		0.8	0.645393	0.225134
	0.55	0.0939551	0.024		0.55	0.674034	0.0550949		0.825	0.565349	0.232963
	0.566667	0.0943945	0.024		0.566667	0.711327	0.0540251		0.85	0.511957	0.239825
	0.583333	0.0902194	0.023		0.583333	0.73086	0.0648698		0.875	0.467147	0.21345
	0.6	0.094208	0.026		0.6	0.734555	0.0783196		0.9	0.356376	0.14561
	0.616667	0.0985563	0.026		0.616667	0.759698	0.0708388		0.925	0.243255	0.0792616
	0.633333	0.114738	0.027		0.633333	0.777682	0.0661328		0.95	0.155731	0.0435319
	0.65	0.133414	0.034		0.65	0.77868	0.0648287		0.975	0.0820672	0.0224542
	0.666667	0.18653	0.058		0.666667	0.772757	0.0701081		1	0.00766222	0.00766222
	0.683333	0.199901	0.055		0.683333	0.844497	0.0616528
	0.7	0.233796	0.077		0.7	0.844437	0.0716154
	0.716667	0.246176	0.095		0.716667	0.895747	0.0786454
	0.733333	0.258474	0.11		0.733333	0.8969	0.0884766
	0.75	0.269135	0.114		0.75	0.915636	0.0860871
	0.766667	0.268799	0.11		0.766667	0.948185	0.0977568
	0.783333	0.282457	0.119		0.783333	0.948526	0.0945514
	0.8	0.322411	0.13		0.8	0.893404	0.094695
	0.816667	0.343323	0.133		0.816667	0.929055	0.083198
	0.833333	0.382621	0.139		0.833333	0.986964	0.0780868
	0.85	0.3499	0.093		0.85	0.974518	0.0794519
	0.866667	0.432321	0.101		0.866667	1	0.0747644
	0.883333	0.472785	0.103		0.883333	0.944972	0.050074
	0.9	0.560551	0.107		0.9	0.978124	0.0334075
	0.916667	0.556408	0.086		0.916667	0.902438	0.0337907
	0.933333	0.581397	0.077		0.933333	0.958148	0.0811672
	0.95	0.612279	0.071		0.95	0.948145	0.0910233
	0.966667	0.649855	0.026		0.966667	0.945132	0.0709796
	0.983333	0.681193	0.066		0.983333	0.914818	0.0698415
	1	0.767632	0.107		1	0.873953	0.0620104

## Sheet: Figure 2c
exp	bond force (pN)	bond lifetime (s)		sim	bond force (pN)	bond lifetime (s)
	12.1454	0.0778667			0	0.0402063
	16.2151	0.0722209			1	0.0488036
	18.944	0.0578903			2	0.057741
	25.0352	0.0358141			3	0.0663963
	37.0079	0.017529			4	0.0740962
					5	0.0802706
					6	0.08458
					7	0.0869595
					8	0.0875754
					9	0.0867326
					10	0.0847819
					11	0.0820538
					12	0.0788255
					13	0.0753118
					14	0.0716695
					15	0.0680085
					16	0.0644022
					17	0.0608979
					18	0.0575243
					19	0.0542974
					20	0.0512247
					21	0.0483079
					22	0.0455452
					23	0.0429325
					24	0.0404644
					25	0.0381346
					26	0.0359366
					27	0.0338637
					28	0.0319093
					29	0.0300671
					30	0.0283307
					31	0.0266943
					32	0.0251522
					33	0.0236991
					34	0.0223298
					35	0.0210396
					36	0.0198239
					37	0.0186784
					38	0.017599
					39	0.0165821
					40	0.0156239
					41	0.014721
					42	0.0138704
					43	0.0130688
					44	0.0123136
					45	0.0116021
					46	0.0109316
					47	0.0102999
					48	0.00970472
					49	0.00914391
					50	0.00861552

## Sheet: Figure 2d
	feedback (/kPa)	cadherin (um^-2)	contractility (kPa)
	0	0	1.12955
	0.5	0	1.12955
	1	0	1.12955
	1.5	0	1.12955
	2	0	1.12955
	2.5	0	1.12955
	3	0	1.12955
	3.5	0	1.12955
	4	0	1.12955
	4.5	0	1.12955
	5	0	1.12955
	5.5	0	1.12955
	6	0	1.12955
	6.5	0	1.12955
	7	0	1.12955
	7.5	0	1.12955
	8	0	1.12955
	8.5	0	1.12955
	9	0	1.12955
	9.5	0	1.12955
	10	0	1.12955
	10.5	0	1.12955
	11	0	1.12955
	11.5	0	1.12955
	12	0	1.12955
	12.5	0	1.12955
	13	0	1.12955
	13.5	0	1.12955
	14	0	1.12955
	14.5	0	1.12955
	15	0	1.12955
	15.5	0	1.12955
	16	0	1.12955
	16.5	0	1.12955
	17	0	1.12955
	17.5	0	1.12955
	18	0	1.12955
	18.5	0	1.12955
	19	0	1.12955
	19.5	0	1.12955
	20	0	1.12955
	0	1	1.12955
	0.5	1	1.12988
	1	1	1.13021
	1.5	1	1.13054
	2	1	1.13087
	2.5	1	1.13119
	3	1	1.13152
	3.5	1	1.13185
	4	1	1.13218
	4.5	1	1.13251
	5	1	1.13284
	5.5	1	1.13317
	6	1	1.1335
	6.5	1	1.13383
	7	1	1.13416
	7.5	1	1.13449
	8	1	1.13482
	8.5	1	1.13515
	9	1	1.13548
	9.5	1	1.13581
	10	1	1.13614
	10.5	1	1.13647
	11	1	1.1368
	11.5	1	1.13713
	12	1	1.13747
	12.5	1	1.1378
	13	1	1.13813
	13.5	1	1.13846
	14	1	1.13879
	14.5	1	1.13913
	15	1	1.13946
	15.5	1	1.13979
	16	1	1.14012
	16.5	1	1.14046
	17	1	1.14079
	17.5	1	1.14112
	18	1	1.14146
	18.5	1	1.14179
	19	1	1.14213
	19.5	1	1.14246
	20	1	1.1428
	0	2	1.12955
	0.5	2	1.1302
	1	2	1.13085
	1.5	2	1.1315
	2	2	1.13215
	2.5	2	1.1328
	3	2	1.13345
	3.5	2	1.1341
	4	2	1.13475
	4.5	2	1.1354
	5	2	1.13605
	5.5	2	1.13671
	6	2	1.13736
	6.5	2	1.13802
	7	2	1.13867
	7.5	2	1.13933
	8	2	1.13999
	8.5	2	1.14064
	9	2	1.1413
	9.5	2	1.14196
	10	2	1.14262
	10.5	2	1.14328
	11	2	1.14394
	11.5	2	1.14461
	12	2	1.14527
	12.5	2	1.14593
	13	2	1.1466
	13.5	2	1.14726
	14	2	1.14793
	14.5	2	1.14859
	15	2	1.14926
	15.5	2	1.14993
	16	2	1.1506
	16.5	2	1.15127
	17	2	1.15194
	17.5	2	1.15261
	18	2	1.15328
	18.5	2	1.15395
	19	2	1.15462
	19.5	2	1.1553
	20	2	1.15597
	0	3	1.12955
	0.5	3	1.13051
	1	3	1.13147
	1.5	3	1.13243
	2	3	1.1334
	2.5	3	1.13436
	3	3	1.13533
	3.5	3	1.13629
	4	3	1.13726
	4.5	3	1.13823
	5	3	1.1392
	5.5	3	1.14018
	6	3	1.14115
	6.5	3	1.14213
	7	3	1.1431
	7.5	3	1.14408
	8	3	1.14506
	8.5	3	1.14605
	9	3	1.14703
	9.5	3	1.14802
	10	3	1.149
	10.5	3	1.14999
	11	3	1.15098
	11.5	3	1.15197
	12	3	1.15297
	12.5	3	1.15396
	13	3	1.15496
	13.5	3	1.15596
	14	3	1.15696
	14.5	3	1.15796
	15	3	1.15896
	15.5	3	1.15996
	16	3	1.16097
	16.5	3	1.16198
	17	3	1.16299
	17.5	3	1.164
	18	3	1.16501
	18.5	3	1.16603
	19	3	1.16704
	19.5	3	1.16806
	20	3	1.16908
	0	4	1.12955
	0.5	4	1.13082
	1	4	1.13208
	1.5	4	1.13335
	2	4	1.13462
	2.5	4	1.13589
	3	4	1.13716
	3.5	4	1.13844
	4	4	1.13972
	4.5	4	1.141
	5	4	1.14229
	5.5	4	1.14358
	6	4	1.14487
	6.5	4	1.14616
	7	4	1.14745
	7.5	4	1.14875
	8	4	1.15005
	8.5	4	1.15136
	9	4	1.15267
	9.5	4	1.15397
	10	4	1.15529
	10.5	4	1.1566
	11	4	1.15792
	11.5	4	1.15924
	12	4	1.16056
	12.5	4	1.16189
	13	4	1.16322
	13.5	4	1.16455
	14	4	1.16588
	14.5	4	1.16722
	15	4	1.16856
	15.5	4	1.1699
	16	4	1.17125
	16.5	4	1.1726
	17	4	1.17395
	17.5	4	1.1753
	18	4	1.17666
	18.5	4	1.17802
	19	4	1.17938
	19.5	4	1.18075
	20	4	1.18212
	0	5	1.12955
	0.5	5	1.13111
	1	5	1.13267
	1.5	5	1.13424
	2	5	1.13581
	2.5	5	1.13738
	3	5	1.13896
	3.5	5	1.14054
	4	5	1.14213
	4.5	5	1.14372
	5	5	1.14531
	5.5	5	1.14691
	6	5	1.14851
	6.5	5	1.15012
	7	5	1.15173
	7.5	5	1.15334
	8	5	1.15496
	8.5	5	1.15658
	9	5	1.15821
	9.5	5	1.15984
	10	5	1.16147
	10.5	5	1.16311
	11	5	1.16476
	11.5	5	1.16641
	12	5	1.16806
	12.5	5	1.16972
	13	5	1.17138
	13.5	5	1.17304
	14	5	1.17471
	14.5	5	1.17639
	15	5	1.17806
	15.5	5	1.17975
	16	5	1.18143
	16.5	5	1.18313
	17	5	1.18482
	17.5	5	1.18652
	18	5	1.18823
	18.5	5	1.18994
	19	5	1.19165
	19.5	5	1.19337
	20	5	1.1951
	0	6	1.12955
	0.5	6	1.1314
	1	6	1.13325
	1.5	6	1.13511
	2	6	1.13697
	2.5	6	1.13884
	3	6	1.14072
	3.5	6	1.1426
	4	6	1.14448
	4.5	6	1.14637
	5	6	1.14827
	5.5	6	1.15018
	6	6	1.15208
	6.5	6	1.154
	7	6	1.15592
	7.5	6	1.15785
	8	6	1.15978
	8.5	6	1.16172
	9	6	1.16366
	9.5	6	1.16561
	10	6	1.16757
	10.5	6	1.16953
	11	6	1.1715
	11.5	6	1.17347
	12	6	1.17545
	12.5	6	1.17744
	13	6	1.17944
	13.5	6	1.18143
	14	6	1.18344
	14.5	6	1.18545
	15	6	1.18747
	15.5	6	1.1895
	16	6	1.19153
	16.5	6	1.19356
	17	6	1.19561
	17.5	6	1.19766
	18	6	1.19971
	18.5	6	1.20178
	19	6	1.20385
	19.5	6	1.20592
	20	6	1.20801
	0	7	1.12955
	0.5	7	1.13168
	1	7	1.13382
	1.5	7	1.13596
	2	7	1.13811
	2.5	7	1.14027
	3	7	1.14244
	3.5	7	1.14461
	4	7	1.14679
	4.5	7	1.14898
	5	7	1.15118
	5.5	7	1.15338
	6	7	1.15559
	6.5	7	1.15781
	7	7	1.16004
	7.5	7	1.16227
	8	7	1.16452
	8.5	7	1.16677
	9	7	1.16903
	9.5	7	1.1713
	10	7	1.17357
	10.5	7	1.17585
	11	7	1.17815
	11.5	7	1.18045
	12	7	1.18275
	12.5	7	1.18507
	13	7	1.1874
	13.5	7	1.18973
	14	7	1.19207
	14.5	7	1.19442
	15	7	1.19678
	15.5	7	1.19915
	16	7	1.20153
	16.5	7	1.20391
	17	7	1.20631
	17.5	7	1.20871
	18	7	1.21112
	18.5	7	1.21354
	19	7	1.21597
	19.5	7	1.21841
	20	7	1.22085
	0	8	1.12955
	0.5	8	1.13196
	1	8	1.13437
	1.5	8	1.13679
	2	8	1.13923
	2.5	8	1.14167
	3	8	1.14412
	3.5	8	1.14658
	4	8	1.14905
	4.5	8	1.15153
	5	8	1.15402
	5.5	8	1.15652
	6	8	1.15903
	6.5	8	1.16155
	7	8	1.16408
	7.5	8	1.16662
	8	8	1.16918
	8.5	8	1.17174
	9	8	1.17431
	9.5	8	1.17689
	10	8	1.17948
	10.5	8	1.18209
	11	8	1.1847
	11.5	8	1.18732
	12	8	1.18996
	12.5	8	1.19261
	13	8	1.19526
	13.5	8	1.19793
	14	8	1.20061
	14.5	8	1.2033
	15	8	1.206
	15.5	8	1.20871
	16	8	1.21144
	16.5	8	1.21417
	17	8	1.21692
	17.5	8	1.21967
	18	8	1.22244
	18.5	8	1.22522
	19	8	1.22802
	19.5	8	1.23082
	20	8	1.23364
	0	9	1.12955
	0.5	9	1.13223
	1	9	1.13491
	1.5	9	1.13761
	2	9	1.14032
	2.5	9	1.14303
	3	9	1.14577
	3.5	9	1.14851
	4	9	1.15127
	4.5	9	1.15403
	5	9	1.15681
	5.5	9	1.15961
	6	9	1.16241
	6.5	9	1.16523
	7	9	1.16806
	7.5	9	1.1709
	8	9	1.17376
	8.5	9	1.17663
	9	9	1.17951
	9.5	9	1.1824
	10	9	1.18531
	10.5	9	1.18823
	11	9	1.19116
	11.5	9	1.19411
	12	9	1.19707
	12.5	9	1.20005
	13	9	1.20303
	13.5	9	1.20604
	14	9	1.20905
	14.5	9	1.21208
	15	9	1.21513
	15.5	9	1.21818
	16	9	1.22126
	16.5	9	1.22434
	17	9	1.22744
	17.5	9	1.23056
	18	9	1.23369
	18.5	9	1.23683
	19	9	1.23999
	19.5	9	1.24317
	20	9	1.24636
	0	10	1.12955
	0.5	10	1.13249
	1	10	1.13544
	1.5	10	1.1384
	2	10	1.14138
	2.5	10	1.14437
	3	10	1.14738
	3.5	10	1.1504
	4	10	1.15344
	4.5	10	1.15649
	5	10	1.15955
	5.5	10	1.16263
	6	10	1.16573
	6.5	10	1.16884
	7	10	1.17196
	7.5	10	1.1751
	8	10	1.17826
	8.5	10	1.18143
	9	10	1.18462
	9.5	10	1.18783
	10	10	1.19105
	10.5	10	1.19428
	11	10	1.19754
	11.5	10	1.20081
	12	10	1.20409
	12.5	10	1.20739
	13	10	1.21071
	13.5	10	1.21405
	14	10	1.2174
	14.5	10	1.22077
	15	10	1.22416
	15.5	10	1.22756
	16	10	1.23099
	16.5	10	1.23443
	17	10	1.23789
	17.5	10	1.24136
	18	10	1.24486
	18.5	10	1.24837
	19	10	1.2519
	19.5	10	1.25545
	20	10	1.25902
	0	11	1.12955
	0.5	11	1.13275
	1	11	1.13595
	1.5	11	1.13918
	2	11	1.14242
	2.5	11	1.14568
	3	11	1.14896
	3.5	11	1.15225
	4	11	1.15556
	4.5	11	1.15889
	5	11	1.16224
	5.5	11	1.1656
	6	11	1.16898
	6.5	11	1.17238
	7	11	1.1758
	7.5	11	1.17924
	8	11	1.18269
	8.5	11	1.18617
	9	11	1.18966
	9.5	11	1.19317
	10	11	1.1967
	10.5	11	1.20025
	11	11	1.20382
	11.5	11	1.20741
	12	11	1.21102
	12.5	11	1.21465
	13	11	1.2183
	13.5	11	1.22197
	14	11	1.22566
	14.5	11	1.22937
	15	11	1.23311
	15.5	11	1.23686
	16	11	1.24063
	16.5	11	1.24443
	17	11	1.24824
	17.5	11	1.25208
	18	11	1.25594
	18.5	11	1.25983
	19	11	1.26373
	19.5	11	1.26766
	20	11	1.27161
	0	12	1.12955
	0.5	12	1.133
	1	12	1.13646
	1.5	12	1.13994
	2	12	1.14344
	2.5	12	1.14696
	3	12	1.1505
	3.5	12	1.15407
	4	12	1.15765
	4.5	12	1.16125
	5	12	1.16487
	5.5	12	1.16852
	6	12	1.17218
	6.5	12	1.17587
	7	12	1.17957
	7.5	12	1.1833
	8	12	1.18705
	8.5	12	1.19083
	9	12	1.19462
	9.5	12	1.19844
	10	12	1.20228
	10.5	12	1.20614
	11	12	1.21003
	11.5	12	1.21393
	12	12	1.21787
	12.5	12	1.22182
	13	12	1.2258
	13.5	12	1.22981
	14	12	1.23383
	14.5	12	1.23789
	15	12	1.24196
	15.5	12	1.24606
	16	12	1.25019
	16.5	12	1.25434
	17	12	1.25852
	17.5	12	1.26273
	18	12	1.26696
	18.5	12	1.27121
	19	12	1.2755
	19.5	12	1.27981
	20	12	1.28414
	0	13	1.12955
	0.5	13	1.13324
	1	13	1.13695
	1.5	13	1.14069
	2	13	1.14444
	2.5	13	1.14822
	3	13	1.15202
	3.5	13	1.15584
	4	13	1.15969
	4.5	13	1.16356
	5	13	1.16746
	5.5	13	1.17138
	6	13	1.17532
	6.5	13	1.17929
	7	13	1.18328
	7.5	13	1.1873
	8	13	1.19134
	8.5	13	1.19541
	9	13	1.1995
	9.5	13	1.20362
	10	13	1.20777
	10.5	13	1.21194
	11	13	1.21614
	11.5	13	1.22037
	12	13	1.22462
	12.5	13	1.2289
	13	13	1.23321
	13.5	13	1.23755
	14	13	1.24192
	14.5	13	1.24631
	15	13	1.25073
	15.5	13	1.25518
	16	13	1.25967
	16.5	13	1.26418
	17	13	1.26872
	17.5	13	1.27329
	18	13	1.27789
	18.5	13	1.28253
	19	13	1.28719
	19.5	13	1.29189
	20	13	1.29661
	0	14	1.12955
	0.5	14	1.13348
	1	14	1.13744
	1.5	14	1.14141
	2	14	1.14542
	2.5	14	1.14945
	3	14	1.1535
	3.5	14	1.15759
	4	14	1.1617
	4.5	14	1.16583
	5	14	1.16999
	5.5	14	1.17419
	6	14	1.1784
	6.5	14	1.18265
	7	14	1.18693
	7.5	14	1.19123
	8	14	1.19556
	8.5	14	1.19992
	9	14	1.20431
	9.5	14	1.20873
	10	14	1.21319
	10.5	14	1.21767
	11	14	1.22218
	11.5	14	1.22672
	12	14	1.2313
	12.5	14	1.2359
	13	14	1.24054
	13.5	14	1.24521
	14	14	1.24991
	14.5	14	1.25465
	15	14	1.25942
	15.5	14	1.26422
	16	14	1.26906
	16.5	14	1.27393
	17	14	1.27883
	17.5	14	1.28378
	18	14	1.28875
	18.5	14	1.29377
	19	14	1.29881
	19.5	14	1.3039
	20	14	1.30902
	0	15	1.12955
	0.5	15	1.13372
	1	15	1.13791
	1.5	15	1.14213
	2	15	1.14637
	2.5	15	1.15065
	3	15	1.15496
	3.5	15	1.1593
	4	15	1.16366
	4.5	15	1.16806
	5	15	1.17249
	5.5	15	1.17694
	6	15	1.18143
	6.5	15	1.18596
	7	15	1.19051
	7.5	15	1.1951
	8	15	1.19971
	8.5	15	1.20437
	9	15	1.20905
	9.5	15	1.21377
	10	15	1.21852
	10.5	15	1.22331
	11	15	1.22813
	11.5	15	1.23299
	12	15	1.23789
	12.5	15	1.24282
	13	15	1.24778
	13.5	15	1.25278
	14	15	1.25782
	14.5	15	1.2629
	15	15	1.26802
	15.5	15	1.27317
	16	15	1.27837
	16.5	15	1.2836
	17	15	1.28887
	17.5	15	1.29419
	18	15	1.29954
	18.5	15	1.30493
	19	15	1.31037
	19.5	15	1.31585
	20	15	1.32137
	0	16	1.12955
	0.5	16	1.13395
	1	16	1.13837
	1.5	16	1.14283
	2	16	1.14731
	2.5	16	1.15183
	3	16	1.15638
	3.5	16	1.16097
	4	16	1.16559
	4.5	16	1.17024
	5	16	1.17493
	5.5	16	1.17965
	6	16	1.18441
	6.5	16	1.18921
	7	16	1.19403
	7.5	16	1.1989
	8	16	1.2038
	8.5	16	1.20874
	9	16	1.21372
	9.5	16	1.21873
	10	16	1.22379
	10.5	16	1.22888
	11	16	1.23401
	11.5	16	1.23918
	12	16	1.24439
	12.5	16	1.24965
	13	16	1.25494
	13.5	16	1.26027
	14	16	1.26565
	14.5	16	1.27107
	15	16	1.27654
	15.5	16	1.28204
	16	16	1.28759
	16.5	16	1.29319
	17	16	1.29883
	17.5	16	1.30452
	18	16	1.31025
	18.5	16	1.31603
	19	16	1.32186
	19.5	16	1.32774
	20	16	1.33366
	0	17	1.12955
	0.5	17	1.13417
	1	17	1.13882
	1.5	17	1.14351
	2	17	1.14823
	2.5	17	1.15299
	3	17	1.15778
	3.5	17	1.16261
	4	17	1.16748
	4.5	17	1.17239
	5	17	1.17733
	5.5	17	1.18232
	6	17	1.18734
	6.5	17	1.1924
	7	17	1.1975
	7.5	17	1.20264
	8	17	1.20783
	8.5	17	1.21305
	9	17	1.21832
	9.5	17	1.22362
	10	17	1.22898
	10.5	17	1.23437
	11	17	1.23981
	11.5	17	1.24529
	12	17	1.25082
	12.5	17	1.2564
	13	17	1.26202
	13.5	17	1.26768
	14	17	1.2734
	14.5	17	1.27916
	15	17	1.28497
	15.5	17	1.29083
	16	17	1.29674
	16.5	17	1.3027
	17	17	1.30871
	17.5	17	1.31478
	18	17	1.32089
	18.5	17	1.32706
	19	17	1.33328
	19.5	17	1.33956
	20	17	1.34589
	0	18	1.12955
	0.5	18	1.13439
	1	18	1.13927
	1.5	18	1.14418
	2	18	1.14913
	2.5	18	1.15412
	3	18	1.15915
	3.5	18	1.16423
	4	18	1.16934
	4.5	18	1.1745
	5	18	1.17969
	5.5	18	1.18493
	6	18	1.19022
	6.5	18	1.19554
	7	18	1.20091
	7.5	18	1.20633
	8	18	1.21179
	8.5	18	1.21729
	9	18	1.22285
	9.5	18	1.22845
	10	18	1.23409
	10.5	18	1.23979
	11	18	1.24553
	11.5	18	1.25133
	12	18	1.25717
	12.5	18	1.26307
	13	18	1.26901
	13.5	18	1.27501
	14	18	1.28106
	14.5	18	1.28717
	15	18	1.29333
	15.5	18	1.29954
	16	18	1.30581
	16.5	18	1.31213
	17	18	1.31852
	17.5	18	1.32496
	18	18	1.33146
	18.5	18	1.33802
	19	18	1.34464
	19.5	18	1.35132
	20	18	1.35806
	0	19	1.12955
	0.5	19	1.13461
	1	19	1.1397
	1.5	19	1.14483
	2	19	1.15001
	2.5	19	1.15523
	3	19	1.1605
	3.5	19	1.16581
	4	19	1.17116
	4.5	19	1.17656
	5	19	1.18201
	5.5	19	1.1875
	6	19	1.19304
	6.5	19	1.19863
	7	19	1.20427
	7.5	19	1.20995
	8	19	1.21569
	8.5	19	1.22147
	9	19	1.22731
	9.5	19	1.2332
	10	19	1.23914
	10.5	19	1.24513
	11	19	1.25118
	11.5	19	1.25729
	12	19	1.26344
	12.5	19	1.26966
	13	19	1.27593
	13.5	19	1.28226
	14	19	1.28865
	14.5	19	1.29509
	15	19	1.3016
	15.5	19	1.30817
	16	19	1.3148
	16.5	19	1.32149
	17	19	1.32825
	17.5	19	1.33507
	18	19	1.34195
	18.5	19	1.34891
	19	19	1.35593
	19.5	19	1.36301
	20	19	1.37017
	0	20	1.12955
	0.5	20	1.13482
	1	20	1.14012
	1.5	20	1.14548
	2	20	1.15088
	2.5	20	1.15632
	3	20	1.16182
	3.5	20	1.16736
	4	20	1.17295
	4.5	20	1.1786
	5	20	1.18429
	5.5	20	1.19003
	6	20	1.19582
	6.5	20	1.20167
	7	20	1.20757
	7.5	20	1.21352
	8	20	1.21953
	8.5	20	1.22559
	9	20	1.23171
	9.5	20	1.23789
	10	20	1.24412
	10.5	20	1.25041
	11	20	1.25676
	11.5	20	1.26317
	12	20	1.26964
	12.5	20	1.27617
	13	20	1.28277
	13.5	20	1.28943
	14	20	1.29615
	14.5	20	1.30294
	15	20	1.3098
	15.5	20	1.31672
	16	20	1.32371
	16.5	20	1.33077
	17	20	1.3379
	17.5	20	1.3451
	18	20	1.35238
	18.5	20	1.35973
	19	20	1.36715
	19.5	20	1.37465
	20	20	1.38222
	0	21	1.12955
	0.5	21	1.13502
	1	21	1.14054
	1.5	21	1.14611
	2	21	1.15173
	2.5	21	1.15739
	3	21	1.16311
	3.5	21	1.16889
	4	21	1.17471
	4.5	21	1.18059
	5	21	1.18652
	5.5	21	1.19251
	6	21	1.19856
	6.5	21	1.20466
	7	21	1.21082
	7.5	21	1.21703
	8	21	1.22331
	8.5	21	1.22965
	9	21	1.23605
	9.5	21	1.24251
	10	21	1.24903
	10.5	21	1.25561
	11	21	1.26227
	11.5	21	1.26898
	12	21	1.27576
	12.5	21	1.28261
	13	21	1.28953
	13.5	21	1.29652
	14	21	1.30358
	14.5	21	1.31071
	15	21	1.31792
	15.5	21	1.32519
	16	21	1.33255
	16.5	21	1.33998
	17	21	1.34748
	17.5	21	1.35507
	18	21	1.36273
	18.5	21	1.37048
	19	21	1.37831
	19.5	21	1.38622
	20	21	1.39422
	0	22	1.12955
	0.5	22	1.13523
	1	22	1.14095
	1.5	22	1.14673
	2	22	1.15256
	2.5	22	1.15844
	3	22	1.16438
	3.5	22	1.17038
	4	22	1.17644
	4.5	22	1.18255
	5	22	1.18872
	5.5	22	1.19495
	6	22	1.20125
	6.5	22	1.2076
	7	22	1.21401
	7.5	22	1.22049
	8	22	1.22704
	8.5	22	1.23365
	9	22	1.24032
	9.5	22	1.24706
	10	22	1.25387
	10.5	22	1.26075
	11	22	1.2677
	11.5	22	1.27472
	12	22	1.28181
	12.5	22	1.28898
	13	22	1.29622
	13.5	22	1.30354
	14	22	1.31093
	14.5	22	1.31841
	15	22	1.32596
	15.5	22	1.33359
	16	22	1.34131
	16.5	22	1.34911
	17	22	1.35699
	17.5	22	1.36496
	18	22	1.37302
	18.5	22	1.38117
	19	22	1.3894
	19.5	22	1.39773
	20	22	1.40616
	0	23	1.12955
	0.5	23	1.13542
	1	23	1.14135
	1.5	23	1.14733
	2	23	1.15337
	2.5	23	1.15947
	3	23	1.16563
	3.5	23	1.17185
	4	23	1.17813
	4.5	23	1.18448
	5	23	1.19088
	5.5	23	1.19735
	6	23	1.20389
	6.5	23	1.21049
	7	23	1.21716
	7.5	23	1.2239
	8	23	1.23071
	8.5	23	1.23758
	9	23	1.24453
	9.5	23	1.25156
	10	23	1.25865
	10.5	23	1.26582
	11	23	1.27307
	11.5	23	1.28039
	12	23	1.28779
	12.5	23	1.29527
	13	23	1.30284
	13.5	23	1.31048
	14	23	1.31821
	14.5	23	1.32603
	15	23	1.33393
	15.5	23	1.34192
	16	23	1.35
	16.5	23	1.35816
	17	23	1.36643
	17.5	23	1.37478
	18	23	1.38324
	18.5	23	1.39178
	19	23	1.40043
	19.5	23	1.40918
	20	23	1.41804
	0	24	1.12955
	0.5	24	1.13562
	1	24	1.14174
	1.5	24	1.14793
	2	24	1.15417
	2.5	24	1.16048
	3	24	1.16686
	3.5	24	1.17329
	4	24	1.1798
	4.5	24	1.18637
	5	24	1.19301
	5.5	24	1.19971
	6	24	1.20649
	6.5	24	1.21334
	7	24	1.22026
	7.5	24	1.22725
	8	24	1.23432
	8.5	24	1.24147
	9	24	1.24869
	9.5	24	1.25599
	10	24	1.26337
	10.5	24	1.27082
	11	24	1.27837
	11.5	24	1.28599
	12	24	1.2937
	12.5	24	1.3015
	13	24	1.30938
	13.5	24	1.31735
	14	24	1.32542
	14.5	24	1.33357
	15	24	1.34182
	15.5	24	1.35017
	16	24	1.35861
	16.5	24	1.36715
	17	24	1.37579
	17.5	24	1.38454
	18	24	1.39338
	18.5	24	1.40234
	19	24	1.4114
	19.5	24	1.42057
	20	24	1.42986
	0	25	1.12955
	0.5	25	1.13581
	1	25	1.14213
	1.5	25	1.14851
	2	25	1.15496
	2.5	25	1.16147
	3	25	1.16806
	3.5	25	1.17471
	4	25	1.18143
	4.5	25	1.18823
	5	25	1.1951
	5.5	25	1.20204
	6	25	1.20905
	6.5	25	1.21614
	7	25	1.22331
	7.5	25	1.23056
	8	25	1.23789
	8.5	25	1.24529
	9	25	1.25278
	9.5	25	1.26036
	10	25	1.26802
	10.5	25	1.27576
	11	25	1.2836
	11.5	25	1.29152
	12	25	1.29954
	12.5	25	1.30765
	13	25	1.31585
	13.5	25	1.32415
	14	25	1.33255
	14.5	25	1.34104
	15	25	1.34964
	15.5	25	1.35834
	16	25	1.36715
	16.5	25	1.37606
	17	25	1.38509
	17.5	25	1.39422
	18	25	1.40347
	18.5	25	1.41283
	19	25	1.42231
	19.5	25	1.4319
	20	25	1.44162
	0	26	1.12955
	0.5	26	1.136
	1	26	1.1425
	1.5	26	1.14908
	2	26	1.15573
	2.5	26	1.16245
	3	26	1.16924
	3.5	26	1.1761
	4	26	1.18304
	4.5	26	1.19006
	5	26	1.19715
	5.5	26	1.20432
	6	26	1.21157
	6.5	26	1.2189
	7	26	1.22632
	7.5	26	1.23381
	8	26	1.2414
	8.5	26	1.24907
	9	26	1.25682
	9.5	26	1.26467
	10	26	1.27261
	10.5	26	1.28064
	11	26	1.28877
	11.5	26	1.29699
	12	26	1.30531
	12.5	26	1.31373
	13	26	1.32225
	13.5	26	1.33088
	14	26	1.33961
	14.5	26	1.34844
	15	26	1.35739
	15.5	26	1.36645
	16	26	1.37562
	16.5	26	1.38491
	17	26	1.39431
	17.5	26	1.40383
	18	26	1.41348
	18.5	26	1.42325
	19	26	1.43315
	19.5	26	1.44318
	20	26	1.45333
	0	27	1.12955
	0.5	27	1.13618
	1	27	1.14287
	1.5	27	1.14964
	2	27	1.15649
	2.5	27	1.1634
	3	27	1.1704
	3.5	27	1.17747
	4	27	1.18462
	4.5	27	1.19186
	5	27	1.19917
	5.5	27	1.20657
	6	27	1.21405
	6.5	27	1.22162
	7	27	1.22927
	7.5	27	1.23702
	8	27	1.24486
	8.5	27	1.25278
	9	27	1.26081
	9.5	27	1.26892
	10	27	1.27714
	10.5	27	1.28546
	11	27	1.29387
	11.5	27	1.30239
	12	27	1.31101
	12.5	27	1.31974
	13	27	1.32858
	13.5	27	1.33753
	14	27	1.3466
	14.5	27	1.35577
	15	27	1.36507
	15.5	27	1.37448
	16	27	1.38402
	16.5	27	1.39368
	17	27	1.40347
	17.5	27	1.41338
	18	27	1.42343
	18.5	27	1.43361
	19	27	1.44393
	19.5	27	1.45439
	20	27	1.46499
	0	28	1.12955
	0.5	28	1.13636
	1	28	1.14324
	1.5	28	1.15019
	2	28	1.15723
	2.5	28	1.16434
	3	28	1.17154
	3.5	28	1.17882
	4	28	1.18618
	4.5	28	1.19362
	5	28	1.20116
	5.5	28	1.20878
	6	28	1.21649
	6.5	28	1.22429
	7	28	1.23219
	7.5	28	1.24018
	8	28	1.24827
	8.5	28	1.25645
	9	28	1.26474
	9.5	28	1.27312
	10	28	1.28161
	10.5	28	1.29021
	11	28	1.29891
	11.5	28	1.30773
	12	28	1.31665
	12.5	28	1.32569
	13	28	1.33485
	13.5	28	1.34412
	14	28	1.35352
	14.5	28	1.36303
	15	28	1.37268
	15.5	28	1.38245
	16	28	1.39235
	16.5	28	1.40238
	17	28	1.41255
	17.5	28	1.42286
	18	28	1.43331
	18.5	28	1.44391
	19	28	1.45465
	19.5	28	1.46554
	20	28	1.47659
	0	29	1.12955
	0.5	29	1.13653
	1	29	1.14359
	1.5	29	1.15073
	2	29	1.15796
	2.5	29	1.16526
	3	29	1.17266
	3.5	29	1.18014
	4	29	1.1877
	4.5	29	1.19536
	5	29	1.20311
	5.5	29	1.21095
	6	29	1.21889
	6.5	29	1.22693
	7	29	1.23506
	7.5	29	1.24329
	8	29	1.25163
	8.5	29	1.26007
	9	29	1.26861
	9.5	29	1.27726
	10	29	1.28603
	10.5	29	1.2949
	11	29	1.30389
	11.5	29	1.313
	12	29	1.32223
	12.5	29	1.33157
	13	29	1.34104
	13.5	29	1.35064
	14	29	1.36037
	14.5	29	1.37022
	15	29	1.38021
	15.5	29	1.39034
	16	29	1.40061
	16.5	29	1.41102
	17	29	1.42157
	17.5	29	1.43228
	18	29	1.44313
	18.5	29	1.45414
	19	29	1.46531
	19.5	29	1.47664
	20	29	1.48813
	0	30	1.12955
	0.5	30	1.13671
	1	30	1.14394
	1.5	30	1.15127
	2	30	1.15867
	2.5	30	1.16617
	3	30	1.17376
	3.5	30	1.18143
	4	30	1.18921
	4.5	30	1.19707
	5	30	1.20503
	5.5	30	1.21309
	6	30	1.22126
	6.5	30	1.22952
	7	30	1.23789
	7.5	30	1.24636
	8	30	1.25494
	8.5	30	1.26363
	9	30	1.27243
	9.5	30	1.28135
	10	30	1.29039
	10.5	30	1.29954
	11	30	1.30881
	11.5	30	1.31821
	12	30	1.32774
	12.5	30	1.33739
	13	30	1.34717
	13.5	30	1.35709
	14	30	1.36715
	14.5	30	1.37735
	15	30	1.38768
	15.5	30	1.39817
	16	30	1.4088
	16.5	30	1.41959
	17	30	1.43053
	17.5	30	1.44162
	18	30	1.45289
	18.5	30	1.46431
	19	30	1.47591
	19.5	30	1.48768
	20	30	1.49962
	0	31	1.12955
	0.5	31	1.13688
	1	31	1.14429
	1.5	31	1.15179
	2	31	1.15938
	2.5	31	1.16706
	3	31	1.17484
	3.5	31	1.18271
	4	31	1.19068
	4.5	31	1.19875
	5	31	1.20693
	5.5	31	1.2152
	6	31	1.22358
	6.5	31	1.23207
	7	31	1.24067
	7.5	31	1.24938
	8	31	1.25821
	8.5	31	1.26715
	9	31	1.27621
	9.5	31	1.28539
	10	31	1.29469
	10.5	31	1.30412
	11	31	1.31367
	11.5	31	1.32336
	12	31	1.33318
	12.5	31	1.34314
	13	31	1.35324
	13.5	31	1.36348
	14	31	1.37387
	14.5	31	1.3844
	15	31	1.39509
	15.5	31	1.40593
	16	31	1.41693
	16.5	31	1.42809
	17	31	1.43941
	17.5	31	1.45091
	18	31	1.46258
	18.5	31	1.47442
	19	31	1.48645
	19.5	31	1.49866
	20	31	1.51106
	0	32	1.12955
	0.5	32	1.13704
	1	32	1.14462
	1.5	32	1.1523
	2	32	1.16007
	2.5	32	1.16793
	3	32	1.1759
	3.5	32	1.18397
	4	32	1.19213
	4.5	32	1.20041
	5	32	1.20879
	5.5	32	1.21728
	6	32	1.22588
	6.5	32	1.23459
	7	32	1.24342
	7.5	32	1.25236
	8	32	1.26143
	8.5	32	1.27061
	9	32	1.27993
	9.5	32	1.28937
	10	32	1.29894
	10.5	32	1.30864
	11	32	1.31848
	11.5	32	1.32845
	12	32	1.33857
	12.5	32	1.34883
	13	32	1.35924
	13.5	32	1.3698
	14	32	1.38052
	14.5	32	1.39139
	15	32	1.40242
	15.5	32	1.41362
	16	32	1.42498
	16.5	32	1.43652
	17	32	1.44823
	17.5	32	1.46013
	18	32	1.4722
	18.5	32	1.48447
	19	32	1.49693
	19.5	32	1.50958
	20	32	1.52244
	0	33	1.12955
	0.5	33	1.13721
	1	33	1.14496
	1.5	33	1.1528
	2	33	1.16075
	2.5	33	1.16879
	3	33	1.17694
	3.5	33	1.1852
	4	33	1.19356
	4.5	33	1.20204
	5	33	1.21062
	5.5	33	1.21932
	6	33	1.22813
	6.5	33	1.23707
	7	33	1.24612
	7.5	33	1.2553
	8	33	1.2646
	8.5	33	1.27404
	9	33	1.2836
	9.5	33	1.2933
	10	33	1.30313
	10.5	33	1.31311
	11	33	1.32322
	11.5	33	1.33349
	12	33	1.3439
	12.5	33	1.35446
	13	33	1.36518
	13.5	33	1.37606
	14	33	1.38711
	14.5	33	1.39831
	15	33	1.40969
	15.5	33	1.42125
	16	33	1.43298
	16.5	33	1.44489
	17	33	1.45699
	17.5	33	1.46928
	18	33	1.48177
	18.5	33	1.49446
	19	33	1.50735
	19.5	33	1.52045
	20	33	1.53377
	0	34	1.12955
	0.5	34	1.13737
	1	34	1.14528
	1.5	34	1.1533
	2	34	1.16141
	2.5	34	1.16964
	3	34	1.17797
	3.5	34	1.18641
	4	34	1.19497
	4.5	34	1.20364
	5	34	1.21243
	5.5	34	1.22133
	6	34	1.23036
	6.5	34	1.23951
	7	34	1.24879
	7.5	34	1.2582
	8	34	1.26774
	8.5	34	1.27741
	9	34	1.28722
	9.5	34	1.29718
	10	34	1.30727
	10.5	34	1.31752
	11	34	1.32791
	11.5	34	1.33846
	12	34	1.34917
	12.5	34	1.36003
	13	34	1.37106
	13.5	34	1.38226
	14	34	1.39363
	14.5	34	1.40517
	15	34	1.4169
	15.5	34	1.42881
	16	34	1.44091
	16.5	34	1.4532
	17	34	1.46569
	17.5	34	1.47838
	18	34	1.49128
	18.5	34	1.50439
	19	34	1.51771
	19.5	34	1.53127
	20	34	1.54505
	0	35	1.12955
	0.5	35	1.13753
	1	35	1.1456
	1.5	35	1.15378
	2	35	1.16207
	2.5	35	1.17047
	3	35	1.17898
	3.5	35	1.18761
	4	35	1.19635
	4.5	35	1.20522
	5	35	1.2142
	5.5	35	1.22331
	6	35	1.23255
	6.5	35	1.24192
	7	35	1.25142
	7.5	35	1.26105
	8	35	1.27082
	8.5	35	1.28074
	9	35	1.2908
	9.5	35	1.30101
	10	35	1.31136
	10.5	35	1.32188
	11	35	1.33255
	11.5	35	1.34338
	12	35	1.35438
	12.5	35	1.36554
	13	35	1.37688
	13.5	35	1.38839
	14	35	1.40009
	14.5	35	1.41197
	15	35	1.42404
	15.5	35	1.43631
	16	35	1.44877
	16.5	35	1.46144
	17	35	1.47432
	17.5	35	1.48741
	18	35	1.50072
	18.5	35	1.51425
	19	35	1.52802
	19.5	35	1.54203
	20	35	1.55627
	0	36	1.12955
	0.5	36	1.13768
	1	36	1.14591
	1.5	36	1.15426
	2	36	1.16271
	2.5	36	1.17129
	3	36	1.17997
	3.5	36	1.18878
	4	36	1.19771
	4.5	36	1.20677
	5	36	1.21595
	5.5	36	1.22526
	6	36	1.23471
	6.5	36	1.24429
	7	36	1.25401
	7.5	36	1.26387
	8	36	1.27387
	8.5	36	1.28403
	9	36	1.29433
	9.5	36	1.30479
	10	36	1.3154
	10.5	36	1.32618
	11	36	1.33713
	11.5	36	1.34824
	12	36	1.35953
	12.5	36	1.37099
	13	36	1.38264
	13.5	36	1.39447
	14	36	1.40649
	14.5	36	1.41871
	15	36	1.43112
	15.5	36	1.44374
	16	36	1.45657
	16.5	36	1.46962
	17	36	1.48288
	17.5	36	1.49638
	18	36	1.5101
	18.5	36	1.52406
	19	36	1.53827
	19.5	36	1.55273
	20	36	1.56744
	0	37	1.12955
	0.5	37	1.13783
	1	37	1.14622
	1.5	37	1.15473
	2	37	1.16335
	2.5	37	1.17209
	3	37	1.18095
	3.5	37	1.18994
	4	37	1.19905
	4.5	37	1.2083
	5	37	1.21767
	5.5	37	1.22718
	6	37	1.23683
	6.5	37	1.24662
	7	37	1.25656
	7.5	37	1.26664
	8	37	1.27688
	8.5	37	1.28727
	9	37	1.29781
	9.5	37	1.30852
	10	37	1.3194
	10.5	37	1.33044
	11	37	1.34165
	11.5	37	1.35305
	12	37	1.36462
	12.5	37	1.37638
	13	37	1.38833
	13.5	37	1.40048
	14	37	1.41283
	14.5	37	1.42538
	15	37	1.43814
	15.5	37	1.45111
	16	37	1.46431
	16.5	37	1.47774
	17	37	1.49139
	17.5	37	1.50529
	18	37	1.51942
	18.5	37	1.53382
	19	37	1.54846
	19.5	37	1.56338
	20	37	1.57856
	0	38	1.12955
	0.5	38	1.13798
	1	38	1.14653
	1.5	38	1.15519
	2	38	1.16397
	2.5	38	1.17288
	3	38	1.18191
	3.5	38	1.19108
	4	38	1.20037
	4.5	38	1.2098
	5	38	1.21937
	5.5	38	1.22908
	6	38	1.23893
	6.5	38	1.24893
	7	38	1.25908
	7.5	38	1.26938
	8	38	1.27984
	8.5	38	1.29047
	9	38	1.30125
	9.5	38	1.31221
	10	38	1.32334
	10.5	38	1.33464
	11	38	1.34613
	11.5	38	1.3578
	12	38	1.36966
	12.5	38	1.38172
	13	38	1.39398
	13.5	38	1.40644
	14	38	1.4191
	14.5	38	1.43199
	15	38	1.44509
	15.5	38	1.45843
	16	38	1.47199
	16.5	38	1.48579
	17	38	1.49984
	17.5	38	1.51413
	18	38	1.52869
	18.5	38	1.54351
	19	38	1.5586
	19.5	38	1.57397
	20	38	1.58963
	0	39	1.12955
	0.5	39	1.13813
	1	39	1.14682
	1.5	39	1.15564
	2	39	1.16458
	2.5	39	1.17366
	3	39	1.18286
	3.5	39	1.1922
	4	39	1.20167
	4.5	39	1.21128
	5	39	1.22104
	5.5	39	1.23094
	6	39	1.24099
	6.5	39	1.2512
	7	39	1.26156
	7.5	39	1.27208
	8	39	1.28277
	8.5	39	1.29362
	9	39	1.30465
	9.5	39	1.31585
	10	39	1.32723
	10.5	39	1.3388
	11	39	1.35055
	11.5	39	1.3625
	12	39	1.37465
	12.5	39	1.387
	13	39	1.39956
	13.5	39	1.41233
	14	39	1.42532
	14.5	39	1.43854
	15	39	1.45199
	15.5	39	1.46568
	16	39	1.47961
	16.5	39	1.49379
	17	39	1.50822
	17.5	39	1.52292
	18	39	1.53789
	18.5	39	1.55314
	19	39	1.56868
	19.5	39	1.58451
	20	39	1.60065
	0	40	1.12955
	0.5	40	1.13827
	1	40	1.14712
	1.5	40	1.15609
	2	40	1.16519
	2.5	40	1.17442
	3	40	1.18379
	3.5	40	1.1933
	4	40	1.20295
	4.5	40	1.21274
	5	40	1.22269
	5.5	40	1.23278
	6	40	1.24303
	6.5	40	1.25344
	7	40	1.26401
	7.5	40	1.27475
	8	40	1.28566
	8.5	40	1.29674
	9	40	1.308
	9.5	40	1.31945
	10	40	1.33108
	10.5	40	1.3429
	11	40	1.35493
	11.5	40	1.36715
	12	40	1.37958
	12.5	40	1.39222
	13	40	1.40509
	13.5	40	1.41817
	14	40	1.43148
	14.5	40	1.44503
	15	40	1.45883
	15.5	40	1.47287
	16	40	1.48716
	16.5	40	1.50172
	17	40	1.51655
	17.5	40	1.53165
	18	40	1.54704
	18.5	40	1.56272
	19	40	1.57871
	19.5	40	1.595
	20	40	1.61161
	0	41	1.12955
	0.5	41	1.13842
	1	41	1.1474
	1.5	41	1.15653
	2	41	1.16578
	2.5	41	1.17517
	3	41	1.18471
	3.5	41	1.19438
	4	41	1.20421
	4.5	41	1.21418
	5	41	1.22431
	5.5	41	1.23459
	6	41	1.24504
	6.5	41	1.25565
	7	41	1.26643
	7.5	41	1.27738
	8	41	1.28851
	8.5	41	1.29982
	9	41	1.31131
	9.5	41	1.323
	10	41	1.33488
	10.5	41	1.34696
	11	41	1.35925
	11.5	41	1.37175
	12	41	1.38446
	12.5	41	1.39739
	13	41	1.41056
	13.5	41	1.42395
	14	41	1.43759
	14.5	41	1.45147
	15	41	1.4656
	15.5	41	1.48
	16	41	1.49466
	16.5	41	1.50959
	17	41	1.52481
	17.5	41	1.54032
	18	41	1.55613
	18.5	41	1.57225
	19	41	1.58868
	19.5	41	1.60544
	20	41	1.62253
	0	42	1.12955
	0.5	42	1.13855
	1	42	1.14769
	1.5	42	1.15696
	2	42	1.16636
	2.5	42	1.17591
	3	42	1.18561
	3.5	42	1.19545
	4	42	1.20544
	4.5	42	1.21559
	5	42	1.2259
	5.5	42	1.23638
	6	42	1.24701
	6.5	42	1.25782
	7	42	1.26881
	7.5	42	1.27997
	8	42	1.29132
	8.5	42	1.30285
	9	42	1.31458
	9.5	42	1.32651
	10	42	1.33864
	10.5	42	1.35097
	11	42	1.36352
	11.5	42	1.37629
	12	42	1.38929
	12.5	42	1.40251
	13	42	1.41597
	13.5	42	1.42968
	14	42	1.44363
	14.5	42	1.45785
	15	42	1.47232
	15.5	42	1.48707
	16	42	1.5021
	16.5	42	1.51741
	17	42	1.53302
	17.5	42	1.54893
	18	42	1.56516
	18.5	42	1.58171
	19	42	1.59859
	19.5	42	1.61582
	20	42	1.6334
	0	43	1.12955
	0.5	43	1.13869
	1	43	1.14797
	1.5	43	1.15738
	2	43	1.16694
	2.5	43	1.17664
	3	43	1.18649
	3.5	43	1.1965
	4	43	1.20667
	4.5	43	1.21699
	5	43	1.22748
	5.5	43	1.23814
	6	43	1.24896
	6.5	43	1.25997
	7	43	1.27116
	7.5	43	1.28253
	8	43	1.29409
	8.5	43	1.30585
	9	43	1.31781
	9.5	43	1.32997
	10	43	1.34235
	10.5	43	1.35494
	11	43	1.36775
	11.5	43	1.38079
	12	43	1.39406
	12.5	43	1.40758
	13	43	1.42134
	13.5	43	1.43535
	14	43	1.44962
	14.5	43	1.46417
	15	43	1.47898
	15.5	43	1.49408
	16	43	1.50948
	16.5	43	1.52517
	17	43	1.54117
	17.5	43	1.55749
	18	43	1.57414
	18.5	43	1.59112
	19	43	1.60846
	19.5	43	1.62615
	20	43	1.64421
	0	44	1.12955
	0.5	44	1.13883
	1	44	1.14824
	1.5	44	1.1578
	2	44	1.1675
	2.5	44	1.17736
	3	44	1.18737
	3.5	44	1.19754
	4	44	1.20787
	4.5	44	1.21836
	5	44	1.22903
	5.5	44	1.23987
	6	44	1.25089
	6.5	44	1.26209
	7	44	1.27348
	7.5	44	1.28506
	8	44	1.29683
	8.5	44	1.30881
	9	44	1.321
	9.5	44	1.3334
	10	44	1.34602
	10.5	44	1.35886
	11	44	1.37193
	11.5	44	1.38524
	12	44	1.39879
	12.5	44	1.41259
	13	44	1.42665
	13.5	44	1.44097
	14	44	1.45556
	14.5	44	1.47043
	15	44	1.48559
	15.5	44	1.50104
	16	44	1.5168
	16.5	44	1.53287
	17	44	1.54926
	17.5	44	1.56599
	18	44	1.58306
	18.5	44	1.60048
	19	44	1.61827
	19.5	44	1.63643
	20	44	1.65498
	0	45	1.12955
	0.5	45	1.13896
	1	45	1.14851
	1.5	45	1.15821
	2	45	1.16806
	2.5	45	1.17806
	3	45	1.18823
	3.5	45	1.19856
	4	45	1.20905
	4.5	45	1.21972
	5	45	1.23056
	5.5	45	1.24158
	6	45	1.25278
	6.5	45	1.26418
	7	45	1.27576
	7.5	45	1.28755
	8	45	1.29954
	8.5	45	1.31174
	9	45	1.32415
	9.5	45	1.33678
	10	45	1.34964
	10.5	45	1.36273
	11	45	1.37606
	11.5	45	1.38964
	12	45	1.40347
	12.5	45	1.41755
	13	45	1.4319
	13.5	45	1.44653
	14	45	1.46144
	14.5	45	1.47664
	15	45	1.49214
	15.5	45	1.50794
	16	45	1.52406
	16.5	45	1.54051
	17	45	1.5573
	17.5	45	1.57443
	18	45	1.59192
	18.5	45	1.60978
	19	45	1.62802
	19.5	45	1.64666
	20	45	1.6657
	0	46	1.12955
	0.5	46	1.13909
	1	46	1.14877
	1.5	46	1.15861
	2	46	1.16861
	2.5	46	1.17876
	3	46	1.18908
	3.5	46	1.19956
	4	46	1.21022
	4.5	46	1.22105
	5	46	1.23207
	5.5	46	1.24326
	6	46	1.25465
	6.5	46	1.26624
	7	46	1.27802
	7.5	46	1.29001
	8	46	1.30221
	8.5	46	1.31462
	9	46	1.32726
	9.5	46	1.34013
	10	46	1.35322
	10.5	46	1.36656
	11	46	1.38015
	11.5	46	1.39399
	12	46	1.40809
	12.5	46	1.42246
	13	46	1.43711
	13.5	46	1.45204
	14	46	1.46727
	14.5	46	1.48279
	15	46	1.49863
	15.5	46	1.51479
	16	46	1.53127
	16.5	46	1.5481
	17	46	1.56528
	17.5	46	1.58282
	18	46	1.60073
	18.5	46	1.61903
	19	46	1.63773
	19.5	46	1.65683
	20	46	1.67637
	0	47	1.12955
	0.5	47	1.13922
	1	47	1.14904
	1.5	47	1.15901
	2	47	1.16914
	2.5	47	1.17944
	3	47	1.18991
	3.5	47	1.20055
	4	47	1.21137
	4.5	47	1.22237
	5	47	1.23355
	5.5	47	1.24493
	6	47	1.2565
	6.5	47	1.26827
	7	47	1.28025
	7.5	47	1.29244
	8	47	1.30485
	8.5	47	1.31748
	9	47	1.33034
	9.5	47	1.34343
	10	47	1.35677
	10.5	47	1.37035
	11	47	1.38419
	11.5	47	1.3983
	12	47	1.41267
	12.5	47	1.42733
	13	47	1.44227
	13.5	47	1.4575
	14	47	1.47304
	14.5	47	1.48889
	15	47	1.50507
	15.5	47	1.52158
	16	47	1.53843
	16.5	47	1.55563
	17	47	1.5732
	17.5	47	1.59115
	18	47	1.60949
	18.5	47	1.62822
	19	47	1.64738
	19.5	47	1.66696
	20	47	1.68699
	0	48	1.12955
	0.5	48	1.13935
	1	48	1.14929
	1.5	48	1.1594
	2	48	1.16967
	2.5	48	1.18012
	3	48	1.19073
	3.5	48	1.20153
	4	48	1.2125
	4.5	48	1.22366
	5	48	1.23502
	5.5	48	1.24657
	6	48	1.25832
	6.5	48	1.27028
	7	48	1.28245
	7.5	48	1.29484
	8	48	1.30745
	8.5	48	1.32029
	9	48	1.33337
	9.5	48	1.34669
	10	48	1.36027
	10.5	48	1.3741
	11	48	1.38819
	11.5	48	1.40256
	12	48	1.4172
	12.5	48	1.43214
	13	48	1.44737
	13.5	48	1.46291
	14	48	1.47876
	14.5	48	1.49494
	15	48	1.51145
[truncated: 92 more rows]

## Sheet: Figure 3c
	time (hrs)	gap (um)
	0.0894605	1.49582
	0.212288	0.596943
	0.319627	3.24064e-09
	0.319627	0
	0.319628	0
	0.319629	0
	0.31963	0
	0.319634	0
	0.319638	0
	0.319642	0
	0.319645	0
	0.319652	0
	0.319659	0
	0.319666	0
	0.319673	0
	0.31968	0
	0.319694	0
	0.319707	0
	0.319721	0
	0.319735	0
	0.319871	0
	0.320008	0
	0.320145	0
	0.321512	0
	0.322878	0
	0.324245	0
	0.33313	0
	0.335552	0
	0.337975	0.00106881
	0.340398	0.00152585
	0.361648	0.00538841
	0.382898	0.00879516
	0.404148	0.0119513
	0.440744	0.0170439
	0.477339	0.0220562
	0.513934	0.0272895
	0.550529	0.0330242
	0.624761	0.0479961
	0.647031	0.0544427
	0.6693	0.0637096
	0.675981	0.0687041
	0.677985	0.0714074
	0.678586	0.072655
	0.679188	0.0745961
	0.679368	0.0755121
	0.679549	0.0769393
	0.679729	0.0802757
	0.679783	0.0823003
	0.679837	0.0863064
	0.679851	0.088
	0.679851	7.1703
	0.679852	7.1703
	0.679854	7.1703
	0.679855	7.17029
	0.679859	7.17026
	0.679862	7.17022
	0.679866	7.17017
	0.67987	7.17011
	0.679877	7.16999
	0.679884	7.16985
	0.679891	7.1697
	0.679898	7.16956
	0.679905	7.16941
	0.679918	7.16914
	0.67993	7.16887
	0.679943	7.16859
	0.679956	7.16832
	0.680084	7.16559
	0.680212	7.16287
	0.68034	7.16014
	0.681619	7.13295
	0.682898	7.10583
	0.684178	7.0788
	0.69697	6.81514
	0.709763	6.55892
	0.722555	6.30999
	0.783053	5.21702
	0.843551	4.25992
	0.904049	3.42416
	0.964547	2.69539
	1.08737	1.49656
	1.21019	0.597578
	1.31764	3.38569e-07
	1.31764	0
	1.31764	0
	1.31764	0
	1.31764	0
	1.31764	0
	1.31765	0
	1.31765	0
	1.31765	0
	1.31766	0
	1.31767	0
	1.31768	0
	1.31768	0
	1.31769	0
	1.3177	0
	1.31772	0
	1.31773	0
	1.31774	0
	1.31788	0
	1.31802	0
	1.31815	0
	1.31952	0
	1.32089	0
	1.32225	0
	1.33114	0
	1.33356	0
	1.33598	0.00106879
	1.33841	0.00152583
	1.35966	0.0053883
	1.3809	0.00879497
	1.40215	0.011951
	1.43875	0.0170436
	1.47534	0.0220558
	1.51194	0.0272889

## Sheet: Figure 3d
	time (hrs)	bond force (pN)
	0.0894605	0
	0.212288	0
	0.319627	0
	0.319627	0
	0.319628	0
	0.319629	0
	0.31963	0
	0.319634	0
	0.319638	0
	0.319642	0
	0.319645	0
	0.319652	0
	0.319659	0
	0.319666	0
	0.319673	0
	0.31968	0
	0.319694	0
	0.319707	0
	0.319721	0
	0.319735	0
	0.319871	0
	0.320008	0
	0.320145	0
	0.321512	0
	0.322878	0
	0.324245	0
	0.33313	0
	0.335552	0
	0.337975	0.267203
	0.340398	0.381462
	0.361648	1.3471
	0.382898	2.19879
	0.404148	2.98782
	0.440744	4.26098
	0.477339	5.51405
	0.513934	6.82237
	0.550529	8.25605
	0.624761	11.999
	0.647031	13.6107
	0.6693	15.9274
	0.675981	17.176
	0.677985	17.8518
	0.678586	18.1637
	0.679188	18.649
	0.679368	18.878
	0.679549	19.2348
	0.679729	20.0689
	0.679783	20.5751
	0.679837	21.5766
	0.679851	22
	0.679851	0
	0.679852	0
	0.679854	0
	0.679855	0
	0.679859	0
	0.679862	0
	0.679866	0
	0.67987	0
	0.679877	0
	0.679884	0
	0.679891	0
	0.679898	0
	0.679905	0
	0.679918	0
	0.67993	0
	0.679943	0
	0.679956	0
	0.680084	0
	0.680212	0
	0.68034	0
	0.681619	0
	0.682898	0
	0.684178	0
	0.69697	0
	0.709763	0
	0.722555	0
	0.783053	0
	0.843551	0
	0.904049	0
	0.964547	0
	1.08737	0
	1.21019	0
	1.31764	0
	1.31764	0
	1.31764	0
	1.31764	0
	1.31764	0
	1.31764	0
	1.31765	0
	1.31765	0
	1.31765	0
	1.31766	0
	1.31767	0
	1.31768	0
	1.31768	0
	1.31769	0
	1.3177	0
	1.31772	0
	1.31773	0
	1.31774	0
	1.31788	0
	1.31802	0
	1.31815	0
	1.31952	0
	1.32089	0
	1.32225	0
	1.33114	0
	1.33356	0
	1.33598	0.267198
	1.33841	0.381457
	1.35966	1.34708
	1.3809	2.19874
	1.40215	2.98775
	1.43875	4.26089
	1.47534	5.51394
	1.51194	6.82223

## Sheet: Figure 3e
	time (hrs)	cadherin (um^-2)
	0.0894605	0
	0.212288	0
	0.319627	0
	0.319627	0
	0.319628	1.48087
	0.319629	2.8068
	0.31963	3.99072
	0.319634	6.8637
	0.319638	8.92647
	0.319642	10.3824
	0.319645	11.4037
	0.319652	12.5339
	0.319659	13.113
	0.319666	13.4344
	0.319673	13.6164
	0.31968	13.7129
	0.319694	13.7968
	0.319707	13.8101
	0.319721	13.8082
	0.319735	13.8069
	0.319871	13.8078
	0.320008	13.8081
	0.320145	13.8081
	0.321512	13.8081
	0.322878	13.8081
	0.324245	13.8081
	0.33313	13.8949
	0.335552	14.2172
	0.337975	14.5298
	0.340398	14.8458
	0.361648	17.586
	0.382898	19.9966
	0.404148	22.1102
	0.440744	25.0163
	0.477339	27.0815
	0.513934	28.2451
	0.550529	28.4697
	0.624761	25.9161
	0.647031	24.1963
	0.6693	21.6187
	0.675981	20.2526
	0.677985	19.5346
	0.678586	19.2112
	0.679188	18.7204
	0.679368	18.4949
	0.679549	18.1519
	0.679729	17.3925
	0.679783	16.9606
	0.679837	16.1648
	0.679851	15.85
	0.679851	15.85
	0.679852	14.2539
	0.679854	12.8147
	0.679855	11.5201
	0.679859	8.27902
	0.679862	5.91724
	0.679866	4.2229
	0.67987	3.01409
	0.679877	1.63047
	0.679884	0.904022
	0.679891	0.495747
	0.679898	0.262019
	0.679905	0.134963
	0.679918	0.0272177
	0.67993	0.0026338
	0.679943	0.000661679
	0.679956	0.00126478
	0.680084	0.000206855
	0.680212	3.909e-06
	0.68034	-2.60401e-06
	0.681619	-1.30779e-07
	0.682898	2.61453e-09
	0.684178	2.40013e-10
	0.69697	-3.58312e-12
	0.709763	-4.30066e-14
	0.722555	5.26741e-16
	0.783053	1.41357e-15
	0.843551	-9.54197e-16
	0.904049	-6.84939e-19
	0.964547	2.19274e-19
	1.08737	2.20784e-19
	1.21019	-2.50066e-19
	1.31764	-1.01445e-19
	1.31764	-1.01445e-19
	1.31764	1.48087
	1.31764	2.8068
	1.31764	3.99072
	1.31764	6.8637
	1.31765	8.92647
	1.31765	10.3824
	1.31765	11.4037
	1.31766	12.5339
	1.31767	13.113
	1.31768	13.4344
	1.31768	13.6164
	1.31769	13.7129
	1.3177	13.7968
	1.31772	13.8101
	1.31773	13.8082
	1.31774	13.8069
	1.31788	13.8078
	1.31802	13.8081
	1.31815	13.8081
	1.31952	13.8081
	1.32089	13.8081
	1.32225	13.8081
	1.33114	13.8949
	1.33356	14.2172
	1.33598	14.5298
	1.33841	14.8458
	1.35966	17.586
	1.3809	19.9964
	1.40215	22.11
	1.43875	25.0162
	1.47534	27.0814
	1.51194	28.245

## Sheet: Figure 3f
	time (hrs)	contractility (kPa)
	0.0894605	1.26545
	0.212288	1.23931
	0.319627	1.22503
	0.319627	1.22503
	0.319628	1.22503
	0.319629	1.22503
	0.31963	1.22503
	0.319634	1.22503
	0.319638	1.22504
	0.319642	1.22504
	0.319645	1.22504
	0.319652	1.22505
	0.319659	1.22505
	0.319666	1.22506
	0.319673	1.22506
	0.31968	1.22507
	0.319694	1.22508
	0.319707	1.22509
	0.319721	1.2251
	0.319735	1.22511
	0.319871	1.22523
	0.320008	1.22534
	0.320145	1.22546
	0.321512	1.22661
	0.322878	1.22775
	0.324245	1.22888
	0.33313	1.23613
	0.335552	1.23813
	0.337975	1.24015
	0.340398	1.2422
	0.361648	1.2619
	0.382898	1.28304
	0.404148	1.30519
	0.440744	1.34427
	0.477339	1.38357
	0.513934	1.42169
	0.550529	1.45727
	0.624761	1.51629
	0.647031	1.52914
	0.6693	1.53872
	0.675981	1.54074
	0.677985	1.54122
	0.678586	1.54135
	0.679188	1.54146
	0.679368	1.54149
	0.679549	1.54151
	0.679729	1.54153
	0.679783	1.54153
	0.679837	1.54154
	0.679851	1.54154
	0.679851	1.54154
	0.679852	1.54154
	0.679854	1.54154
	0.679855	1.54153
	0.679859	1.54153
	0.679862	1.54153
	0.679866	1.54153
	0.67987	1.54152
	0.679877	1.54151
	0.679884	1.54151
	0.679891	1.5415
	0.679898	1.54149
	0.679905	1.54148
	0.679918	1.54146
	0.67993	1.54144
	0.679943	1.54143
	0.679956	1.54141
	0.680084	1.54124
	0.680212	1.54107
	0.68034	1.5409
	0.681619	1.53919
	0.682898	1.5375
	0.684178	1.53581
	0.69697	1.51963
	0.709763	1.50419
	0.722555	1.48947
	0.783053	1.42782
	0.843551	1.37856
	0.904049	1.33953
	0.964547	1.30874
	1.08737	1.26552
	1.21019	1.23935
	1.31764	1.22505
	1.31764	1.22505
	1.31764	1.22505
	1.31764	1.22505
	1.31764	1.22505
	1.31764	1.22505
	1.31765	1.22506
	1.31765	1.22506
	1.31765	1.22506
	1.31766	1.22507
	1.31767	1.22507
	1.31768	1.22508
	1.31768	1.22508
	1.31769	1.22509
	1.3177	1.2251
	1.31772	1.22511
	1.31773	1.22512
	1.31774	1.22513
	1.31788	1.22525
	1.31802	1.22536
	1.31815	1.22548
	1.31952	1.22663
	1.32089	1.22777
	1.32225	1.2289
	1.33114	1.23615
	1.33356	1.23814
	1.33598	1.24017
	1.33841	1.24222
	1.35966	1.26192
	1.3809	1.28306
	1.40215	1.3052
	1.43875	1.34428
	1.47534	1.38358
	1.51194	1.4217

## Sheet: Figure 3g
	time (hrs)	poly (kPa)
	0.0894605	2.09891
	0.212288	2.11816
	0.319627	2.13403
	0.319627	2.13403
	0.319628	2.13403
	0.319629	2.13403
	0.31963	2.13403
	0.319634	2.13403
	0.319638	2.13403
	0.319642	2.13403
	0.319645	2.13404
	0.319652	2.13404
	0.319659	2.13404
	0.319666	2.13404
	0.319673	2.13404
	0.31968	2.13404
	0.319694	2.13404
	0.319707	2.13404
	0.319721	2.13405
	0.319735	2.13405
	0.319871	2.13407
	0.320008	2.13409
	0.320145	2.1341
	0.321512	2.13429
	0.322878	2.13447
	0.324245	2.13465
	0.33313	2.13569
	0.335552	2.13595
	0.337975	2.13621
	0.340398	2.13646
	0.361648	2.13795
	0.382898	2.13864
	0.404148	2.13853
	0.440744	2.13683
	0.477339	2.13314
	0.513934	2.12763
	0.550529	2.12057
	0.624761	2.10292
	0.647031	2.09709
	0.6693	2.0912
	0.675981	2.08945
	0.677985	2.08892
	0.678586	2.08877
	0.679188	2.08861
	0.679368	2.08856
	0.679549	2.08852
	0.679729	2.08847
	0.679783	2.08845
	0.679837	2.08844
	0.679851	2.08844
	0.679851	2.08844
	0.679852	2.08844
	0.679854	2.08844
	0.679855	2.08844
	0.679859	2.08843
	0.679862	2.08843
	0.679866	2.08843
	0.67987	2.08843
	0.679877	2.08843
	0.679884	2.08843
	0.679891	2.08843
	0.679898	2.08842
	0.679905	2.08842
	0.679918	2.08842
	0.67993	2.08842
	0.679943	2.08841
	0.679956	2.08841
	0.680084	2.08838
	0.680212	2.08834
	0.68034	2.08831
	0.681619	2.08798
	0.682898	2.08766
	0.684178	2.08734
	0.69697	2.08447
	0.709763	2.08197
	0.722555	2.07981
	0.783053	2.07336
	0.843551	2.07243
	0.904049	2.07561
	0.964547	2.08162
	1.08737	2.09895
	1.21019	2.11818
	1.31764	2.13405
	1.31764	2.13405
	1.31764	2.13405
	1.31764	2.13405
	1.31764	2.13405
	1.31764	2.13405
	1.31765	2.13405
	1.31765	2.13406
	1.31765	2.13406
	1.31766	2.13406
	1.31767	2.13406
	1.31768	2.13406
	1.31768	2.13406
	1.31769	2.13406
	1.3177	2.13406
	1.31772	2.13406
	1.31773	2.13407
	1.31774	2.13407
	1.31788	2.13409
	1.31802	2.13411
	1.31815	2.13412
	1.31952	2.13431
	1.32089	2.13449
	1.32225	2.13467
	1.33114	2.1357
	1.33356	2.13597
	1.33598	2.13623
	1.33841	2.13648
	1.35966	2.13796
	1.3809	2.13865
	1.40215	2.13855
	1.43875	2.13684
	1.47534	2.13315
	1.51194	2.12764

## Sheet: Figure 3h
exp	time (norm)	cadherin (mean)	sem		sim	time (norm)	cadherin (um^-2)
	0	0.897527	0.114			0.00613622	22.1187
	0.0166667	0.879799	0.118			0.0427789	25.0242
	0.0333333	0.911524	0.119			0.0794215	27.0878
	0.05	0.930764	0.122			0.116064	28.2483
	0.0666667	0.959488	0.117			0.152707	28.4683
	0.0833333	0.965654	0.104			0.226921	25.9056
	0.1	1	0.104			0.249185	24.1835
	0.116667	0.972382	0.105			0.271449	21.6005
	0.133333	0.957995	0.091			0.278128	20.2235
	0.15	0.865247	0.091			0.280132	19.4863
	0.166667	0.878865	0.074			0.280733	19.1425
	0.183333	0.836541	0.098			0.281334	18.5817
	0.2	0.835251	0.088			0.281514	18.2954
	0.216667	0.828076	0.074			0.281695	17.7644
	0.233333	0.716119	0.068			0.281749	17.5067
	0.25	0.649217	0.072			0.281803	17.1316
	0.266667	0.529575	0.106			0.281857	16.5152
	0.283333	0.446941	0.102			0.281885	15.8505
	0.3	0.338206	0.107			0.281885	15.8505
	0.316667	0.250433	0.079			0.281886	14.2542
	0.333333	0.189224	0.05			0.281887	12.8148
	0.35	0.148732	0.039			0.281888	11.5201
	0.366667	0.127578	0.029			0.281892	8.27884
	0.383333	0.120968	0.024			0.281896	5.91699
	0.4	0.102513	0.02			0.2819	4.22262
	0.416667	0.0972312	0.018			0.281903	3.01383
	0.433333	0.0912102	0.016			0.28191	1.63028
	0.45	0.0912482	0.02			0.281917	0.903899
	0.466667	0.107015	0.022			0.281924	0.495667
	0.483333	0.114261	0.025			0.281931	0.261966
	0.5	0.106402	0.028			0.281938	0.13493
	0.516667	0.105811	0.028			0.281951	0.0271971
	0.533333	0.101763	0.024			0.281964	0.00262562
	0.55	0.0939551	0.024			0.281977	0.000659711
	0.566667	0.0943945	0.024			0.28199	0.00126464
	0.583333	0.0902194	0.023			0.282117	0.000207082
	0.6	0.094208	0.026			0.282245	3.93511e-06
	0.616667	0.0985563	0.026			0.282373	-2.60415e-06
	0.633333	0.114738	0.027			0.283653	-1.31181e-07
	0.65	0.133414	0.034			0.284932	2.60961e-09
	0.666667	0.18653	0.058			0.286212	2.4056e-10
	0.683333	0.199901	0.055			0.299006	-3.57319e-12
	0.7	0.233796	0.077			0.311801	-4.30753e-14
	0.716667	0.246176	0.095			0.324595	5.24959e-16
	0.733333	0.258474	0.11			0.385105	1.4095e-15
	0.75	0.269135	0.114			0.445614	-9.51204e-16
	0.766667	0.268799	0.11			0.506123	-6.82695e-19
	0.783333	0.282457	0.119			0.566633	2.18531e-19
	0.8	0.322411	0.13			0.68946	2.19915e-19
	0.816667	0.343323	0.133			0.812288	-2.49167e-19
	0.833333	0.382621	0.139			0.919627	-1.01778e-19
	0.85	0.3499	0.093			0.919627	-1.01778e-19
	0.866667	0.432321	0.101			0.919628	1.48087
	0.883333	0.472785	0.103			0.919629	2.8068
	0.9	0.560551	0.107			0.91963	3.99072
	0.916667	0.556408	0.086			0.919634	6.8637
	0.933333	0.581397	0.077			0.919638	8.92647
	0.95	0.612279	0.071			0.919642	10.3824
	0.966667	0.649855	0.026			0.919645	11.4037
	0.983333	0.681193	0.066			0.919652	12.5339
	1	0.767632	0.107			0.919659	13.113
						0.919666	13.4344
						0.919673	13.6164
						0.91968	13.7129
						0.919694	13.7968
						0.919707	13.8101
						0.919721	13.8082
						0.919735	13.8069
						0.919871	13.8078
						0.920008	13.8081
						0.920145	13.8081
						0.921512	13.8081
						0.922878	13.8081
						0.924245	13.8081
						0.93313	13.8949
						0.935552	14.2172
						0.937975	14.5298
						0.940398	14.8458
						0.961648	17.586
						0.982898	19.9966
						1.00415	22.1102

## Sheet: Figure 3i
exp	time	F-tractin (mean)	sem		sim	time (norm)	contractility (kPa)
	0	0.329354	0.0898698			0	1.22404
	0.0166667	0.284006	0.0760207			0.108252	1.22447
	0.0333333	0.180578	0.0409338			0.111146	1.22562
	0.05	0.109867	0.0211296			0.114041	1.22677
	0.0666667	0.0642798	0.0144088			0.116935	1.22791
	0.0833333	0.0317812	0.0136818			0.135794	1.2352
	0.1	0.0161117	0.00926836			0.140935	1.23721
	0.116667	0.0248185	0.0140606			0.146075	1.23924
	0.133333	0.0300157	0.0139222			0.151216	1.2413
	0.15	0.0870661	0.0150693			0.196319	1.26111
	0.166667	0.148663	0.0236783			0.241421	1.28235
	0.183333	0.185073	0.0324892			0.286524	1.30459
	0.2	0.217254	0.0423187			0.36412	1.34379
	0.216667	0.21049	0.0437813			0.441716	1.3832
	0.233333	0.207509	0.045865			0.519312	1.42141
	0.25	0.183156	0.0516202			0.596909	1.45706
	0.266667	0.169058	0.0566343			0.754067	1.51608
	0.283333	0.188897	0.0576022			0.801215	1.52893
	0.3	0.208428	0.0574126			0.848362	1.5385
	0.316667	0.290702	0.0388562			0.862507	1.54052
	0.333333	0.284533	0.0537275			0.86675	1.541
	0.35	0.305101	0.0799857			0.868023	1.54112
	0.366667	0.367863	0.0915078			0.869296	1.54123
	0.383333	0.412239	0.0977657			0.869678	1.54125
	0.4	0.519827	0.109636			0.87006	1.54128
	0.416667	0.508722	0.10098			0.870174	1.54128
	0.433333	0.508878	0.096113			0.870289	1.54129
	0.45	0.531834	0.0822208			0.870403	1.54129
	0.466667	0.497098	0.0903713			0.870462	1.54129
	0.483333	0.529492	0.0642455			0.870462	1.54129
	0.5	0.581536	0.0659425			0.870464	1.54129
	0.516667	0.667924	0.0855423			0.870467	1.54129
	0.533333	0.672849	0.0734441			0.87047	1.54129
	0.55	0.674034	0.0550949			0.870478	1.54129
	0.566667	0.711327	0.0540251			0.870485	1.54128
	0.583333	0.73086	0.0648698			0.870493	1.54128
	0.6	0.734555	0.0783196			0.870501	1.54127
	0.616667	0.759698	0.0708388			0.870516	1.54127
	0.633333	0.777682	0.0661328			0.870531	1.54126
	0.65	0.77868	0.0648287			0.870546	1.54125
	0.666667	0.772757	0.0701081			0.87056	1.54124
	0.683333	0.844497	0.0616528			0.870575	1.54123
	0.7	0.844437	0.0716154			0.870602	1.54121
	0.716667	0.895747	0.0786454			0.87063	1.5412
	0.733333	0.8969	0.0884766			0.870657	1.54118
	0.75	0.915636	0.0860871			0.870684	1.54116
	0.766667	0.948185	0.0977568			0.870955	1.54099
	0.783333	0.948526	0.0945514			0.871226	1.54082
	0.8	0.893404	0.094695			0.871497	1.54065
	0.816667	0.929055	0.083198			0.874206	1.53895
	0.833333	0.986964	0.0780868			0.876915	1.53726
	0.85	0.974518	0.0794519			0.879625	1.53557
	0.866667	1	0.0747644			0.906719	1.5194
	0.883333	0.944972	0.050074			0.933813	1.50396
	0.9	0.978124	0.0334075			0.960908	1.48925
	0.916667	0.902438	0.0337907			1.08905	1.42763
	0.933333	0.958148	0.0811672
	0.95	0.948145	0.0910233
	0.966667	0.945132	0.0709796
	0.983333	0.914818	0.0698415
	1	0.873953	0.0620104

[truncated: 28 more sheets: Figure 3j, Figure 4c, Figure 4d, Figure 4e, Figure 4f, Figure 4g, Figure 5a, Figure 5b, Figure 5c, Figure 5d, Figure 5f, Figure 6a, Figure S1, Figure S2c, Figure S2d, Figure S3a, Figure S3b, Figure S3c, Figure S3d, Figure S3e …]
